# Supplementary material for: Hypoxia-driven microRNA-27b underlies pathologic cardiac endoreplication in heart disease
Source: Signal Transduct Target Ther. 2026 May 14;11:179. doi: 10.1038/s41392-026-02656-x (PMC13176343; doi:10.1038/s41392-026-02656-x)
Supplement: Supplementary file 2 — Raw data [file 41392_2026_2656_MOESM2_ESM.xlsx]

## Sheet: Figure 1
Figure 1C
Healthy	AS	HCM
0.7125	0.4123	1.8124
0.7341	1.0247	1.7543
0.9218	1.5562	1.6235
1.1846	1.8889	1.8467
1.1153	2.0125	1.5789
	2.3541	1.8421
	2.6238	1.9543
	3.1124	2.1125
	3.8457	2.4678
	4.1135	2.3561
		2.3785
Figure 1D
sham	TAC
0.64	1.38
0.88	1.75
1.02	2.03
1.17	2.38
1.3	2.72
	2.74
Figure 1G
	Hif1α f/f					Hif1α cKO
sham	5.31463	5.81611	5.5888	3.08015	4.81532	5.12528	3.69157	4.73976	3.74323	5.76016
TAC	0.604527	0.705805	0.648525	0.810166	0.723977	4.28792	5.93884	2.85508	2.97305	2.9686
Figure 1H
Vhl f/f	Vhl cKO
7.11462	1.11035
7.65539	1.28417
3.86053	1.45009
6.59139	0.603064
5.83008	1.95233
Figure 1J
	sham, Hif1α f/f					sham, Hif1α f/f cKO					TAC Hif1α f/f					TAC Hif1α f/f cKO
miR27b	0.873	1.061	0.986	1.152	0.928	0.263	0.63	0.566	0.862	1.452	2.313	2.184	2.026	2.705	2.626	1.102	0.913	1.489	2.145	1.54
Vegfa	0.82	1.128	1.065	0.948	1.038	0.549	0.923	0.743	1.201	1.037	2.125	3.045	2.677	3.894	2.901	0.752	1.588	1.965	1.471	2.364
Ldha	0.9173	0.9035	0.9329	1.3211	0.9252	0.5418	1.1492	0.9501	0.9669	1.0774	1.9757	2.8435	2.3711	1.8622	1.0712	0.8942	1.0247	1.1538	1.2789	1.427
Figure 1K
Vhl f/f	Vhl cKO
0.950439	1.86822
1.00116	2.10186
1.05093	2.12383
0.914494	2.45578
1.20106	1.76204
Figure 1L
sham	TAC
1.00562	1.18433
0.911024	1.62109
1.02811	1.42557
1.15851	1.12765
0.89674	1.3714
	1.12911
	1.12855
	1.299
Figure 1M
	sham								TAC
miR-27b	0.893777	0.930299	1.04954	1.11751	1.00887				1.66304	2.42605	1.94891	1.70364	3.14059	2.95967	3.3433	2.07001
miR-23b	1.27815	0.921348	0.340299	1.65885	0.80136				1.27808	0.453961	1.06615	1.04228	1.17305	0.92768	1.25546	0.921132
miR-24	0.675317	1.34725	0.787848	0.820615	1.36898				1.02997	1.0241	0.347564	0.996896	0.897757	1.68646	0.401531	1.13958
Figure 1N
	sham								TAC
miR-27b	0.775136	0.810351	1.0332	1.22142	1.15989				3.2817	1.47304	1.6903	2.61514	2.5607	2.95414	1.98046	3.87098
miR-23b	0.887887	1.45047	1.30932	0.668021	0.68431				0.469971	1.69907	0.206847	1.45747	0.409401	0.073661	2.35169	3.70553
miR-24	0.62281	1.1695	0.640035	1.0864	1.48125				1.22109	1.49714	1.38885	0.563914	2.36626	2.21336	2.65163	0.223439
Figure 1O
empty	HIF1αΔODD
0.951578	0.607874
1.16558	0.668619
0.983126	0.859244
0.806901	0.746505
1.09282	0.659656
Figure 1P
	empty					HIF1αΔODD
miR-27b	1.04218	1.20079	0.783835	0.932618	1.04058	2.53939	2.0878	2.79587	1.69196	2.26803
miR-23b	0.808375	0.895258	0.803368	1.19623	1.29677	0.792202	1.2391	1.07832	1.04685	1.02109
miR-24	1.15318	0.926595	0.927494	1.04216	0.950566	0.86174	0.765605	0.762737	0.9196	0.745047
Figure 1Q
	empty					HIF1α ΔODD
miR-27b	1.34191	0.98294	0.776903	0.863682	1.03456	1.63285	1.97903	2.47617	1.92309	1.20295
miR-23b	0.790203	1.06724	0.763607	1.46817	0.910776	0.920016	0.877364	0.903539	1.22069	1.07258
miR-24	0.665313	1.15223	1.00086	0.884092	1.2975	0.912221	1.31139	0.882842	0.97713	0.556501
Figure 1S
	miR-27b WT HRE				miR-27b mut HRE
0	0.933871	1.056	0.80291	1.20722	0.701326	1.35817	1.15069	1.12428
130	1.37812	1.51092	1.39425	1.52433	1.03998	0.699962	1.29991	1.10025
260	1.94615	1.6168	2.04351	1.60916	1.22025	1.47228	1.02157	1.41546
Figure 1T
	miR-23b				miR-24
0	0.951397	1.03618	1.07504	0.937375	1.03919	0.907098	0.883539	1.17017
130	0.885331	0.972282	0.897509	0.968648	1.05818	0.799453	1.03886	1.07798
260	0.808785	0.748842	0.788426	0.734538	0.829596	0.869522	1.00318	0.972291
Figure 1V
	nsRNA			shVhl
IP:Ig ctrl	0.941067	1.00577	1.05317	0.926042	0.84726	0.907072
IP:Hif1α	1.22527	1.10928	0.959322	5.46742	6.65385	5.96274
Input	18.8331	24.3114	23.5103	21.5342	25.713	25.2304

## Sheet: Figure 2
Figure 2B
	wt Atp5a1 3’UTR					mut Atp5a1 3’UTR
Ctrl wt	1.10267	0.755323	0.987534	1.06614	1.08834	0.827631	1.27537	0.947723	0.94927
wt 5p mimic 6.25		0.64308	0.604062	0.735105	0.592236		1.05912	1.1296	1.08775	0.865064
wt 5p mimic 12.5	0.263873	0.334284	0.23842	0.241944	0.352099	0.834908	0.792123	0.942655	1.03642
wt 3p mimic 6.25	1.04923	0.91394	1.06891	0.876442	0.802293	0.896982	0.938669	0.851448	1.24506
wt 3p mimic 12.5	0.785994	0.763837	0.889115	1.12144	1.15952	0.985331	0.980778	0.99342	0.955813	1.02896
Figure 2D
mock	mir27b
0.945755	7.88456
1.13109	8.46739
0.923173	9.11449
Figure 2E
	mock				miR-27b
mirR-27b-3p	0.701178	1.29616	1.00399		2.3362	3.23777	2.59271
mirR-27b-5p	1.02221	1.12342	0.854368		4.72268	4.66175	3.75833
Figure 2F
	Ctrl.						miR-27b-3p						miR-27b-5p
6.25 nM Mimics	1.00905	0.972847	0.794068	1.21596	1.00936		0.975801	0.73441	0.815055	1.1685	0.855392		0.560707	0.643232	0.90424	0.570247	0.493
12.5 nM mimics	1.1485	0.901001	0.79081	1.13145	1.07774		0.875918	1.12408	0.812302	0.633494	1.04095		0.221947	0.34331	0.391636	0.136085	0.152047
Figure 2G
	scrLNA					miR-27b-5p LNA
empty	0.914582	1.05145	0.685676	1.20262	1.14566	0.290414	0.247617	0.532622	0.44788	0.15617
Hif1α	1.58386	1.51128	2.58304	2.08664	2.07223	0.32112	0.412134	0.304853	0.430232	0.312168
Figure 2H
	scrLNA					miR-27b-5p-LNA
empty	0.782	0.921	1.102	1.213	0.982	0.215	1.427	0.448	1.198	0.961
Hif1α	2.079	2.153	2.285	2.02	2.226	1.011	3.01	2.875	1.924	2.98
Figure 2J
	scrLNA						miR-27b-5p LNA
mock	0.951473	1.00584	0.877732	0.862404	1.28564	1.01691		0.963417	1.2779	1.11794	1.22127	0.919466
T3	2.55401	2.84465	2.60291	2.43714	2.3094	2.6794	2.68184	2.62663	2.14883	2.96855	2.92968	2.82632
Figure 2K
	scrLNA						miR-27b-5p LNA
mock	1.3959	0.908274	0.960062	0.879364	1.0148	0.841595		0.381882	0.353847	0.400868	0.351403	0.347768
T3	2.23643	1.84191	1.93348	1.98784	1.89369	2.05794	3.4851	0.598352	0.629029	0.620369	0.631213	0.611828
Figure 2L
	mock + scrLNA							mock + miR-27b-5p LNA							T3 + scrLNA							T3 + miR-27b-5p LNA
Hif1α	0.929734	0.97042	0.996607	1.25617	0.995577	0.851496		0.704917	0.866471	1.11263	0.907847	1.15794			1.96458	1.35841	1.83968	2.03409	1.96572	1.51165	1.82664	1.52953	2.03863	2.18107	1.62448	1.81354
miR-27b	0.927072	1.17172	1.05149	0.932959	0.962454	0.954307		0.566186	0.533602	0.569832	0.546223	0.54862			1.6727	1.59826	1.51071	1.55541	1.52906	1.72251	1.50247	0.947152	0.913788	0.955235	0.994717	1.20626
Atp5a1	0.879685	0.905688	1.09188	1.09921	0.936437	1.0871		1.35726	1.19181	1.77356	1.41978	1.54082			0.168761	0.065229	0.409328	0.306643	0.166342	0.232052	0.291471	3.1377	1.85425	2.08173	1.77538	2.03401
Figure 2N
mock	miR-27b	nsRNA	shAtp5a1
1.07372	0.376638	0.998005	0.287337
0.871437	0.39087	1.02984	0.280675
1.03274	0.571114	0.984762	0.30244
0.912218	0.463654	1.08533	0.261895
1.10989	0.492644	0.902063	0.301906
Figure 2O
	scrLNA					miR-27b-5p LNA					ATP5A1
empty	0.913511	0.97811	0.995971	1.0924	1.02001	0.818204	1.07453	0.79169	0.877176	0.94278	1.16633	1.29062	1.06232	1.22518	1.19007
HIF1αΔODD	0.400429	0.322182	0.384973	0.37591	0.456879	0.676927	0.739071	0.581561	0.642999	0.792967	1.16552	1.50586	1.15907	1.1097	1.3145

## Sheet: Figure 3
Figure 3 E
	Mlc2v-Cre-								Mlc2v-Cre+
LVW/BW	2.98	2.48	2.86	2.9	3.14	2.48			3.24	3.26	3.12	3.18	4.08	3.13	3.68	3.02
Figure 3 F
	Mlc2v-Cre-								Mlc2v-Cre+
EF	68.12	62.42	64.98	61.44	61.26	67.2			54.26	50.04	51.82	57.7	55.4	54.85	51.98	53.74
Figure 3G
	Mlc2v-Cre-								Mlc2v-Cre+
LVID;s (mm)	2.34	2.35	2.34	2.54	2.29	2.49			2.64	2.89	2.88	3.1	2.63	2.75	2.64	2.96
Figure 3H
	Mlc2v-Cre-								Mlc2v-Cre+
miR-27b-3p	0.973605	1.32422	0.916388	0.860705	0.967305	0.963209			1.87861	1.72868	1.60548	1.91366	2.13317	1.57722	1.78139	2.77599
miR-27b-5p	0.55456	1.45173	1.6108	0.481112	0.596438	1.30536			3.36863	3.32284	3.41488	6.98432	7.88228	6.77994	5.24723	2.58823
Figure 3I
Mlc2v-Cre-	Mlc2v-Cre+
1.1886	0.680749
0.978924	0.572436
0.864099	0.477296
0.736761	0.426819
1.19687	0.616629
1.03474	0.388287
	0.556786
	0.521303
Figure 3L
	Mlc2v-Cre-								Mlc2v-Cre+
Col1a1	0.786244	1.2086	1.09137	0.873437	1.07384	0.966549			1.60803	2.98457	2.53213	1.52892	2.06516	2.25835	3.19425	4.14284
Col3a1	0.581895	1.94922	0.971168	1.14526	1.22042	0.132028			0.856001	1.94014	3.15726	1.66598	2.33073	2.11924	2.20505	3.25733
Tgfb1	0.747789	1.08347	1.31439	1.31883	1.32696	0.208552			1.10752	2.92958	1.63488	1.38943	1.9388	1.96061	1.6444	2.05539
Figure 3M
	Mlc2v-Cre-								Mlc2v-Cre+
Nppa	1.10608	0.809696	1.37121	1.09844	0.83246	0.782115			1.29072	3.97773	5.47945	6.07204	2.13091	1.12741	3.38275	4.68767
Nppb	1.82726	1.54723	0.570257	0.554663	0.817723	0.68287			3.3788	4.28512	1.74007	1.95237	2.53974	1.96521	2.09171	1.54187

## Sheet: Figure 4
Fig 4H									miR-27b-5p-LNA
sham	1.09935	1.25047	0.90542	0.702764	1.05589				0.490239	0.569135	0.444404	0.50881	0.514768
TAC	3.79586	1.57415	2.29679	2.8668	2.30992	1.18979	1.9875		1.07744	0.899563	0.752784	0.724657	1.08476	0.657384	0.734429	0.847358
Fig 4I
	scrLNA								miR-27b-5p-LNA
sham	0.968099	0.866473	0.884679	1.21691	1.06384				0.761312	0.956979	0.997618	0.836958	0.966613
TAC	1.07169	4.31138	1.4628	3.40821	2.59219	2.74458	2.65299		2.38925	3.36334	4.16074	5.6937	3.66288	1.88713	1.4606	1.1464
Figure 4J
	scrLNA								miR-27b-5p LNA
sham	0.916521	0.94501	1.07227	0.973426	1.09277				1.05207	0.70245	0.843181	0.991712	0.696402
TAC	0.336807	0.416963	0.32041	0.42693	0.291788	0.273193	0.183249		0.918908	0.767369	0.682071	0.682071	0.602066	0.559804	0.487337	0.845549
Figure 4K
	sham, scrLNA								sham, miR-27b-5p LNA								TAC, scrLNA								TAC,miR-27b-5 LNA
Nppa	1.37009	0.93247	0.985637	0.870778	0.826666				0.831304	0.779685	1.42034	0.996315	0.855407				12.8143	20.0307	26.6779	18.8191	14.4692	15.6248	11.7871		9.37702	11.2288	8.53937	7.85782	10.2612	9.24792	14.7141	12.2027
Nppb	0.932303	1.13159	1.06324	0.892058	0.980812				1.17137	0.870328	1.0178	1.14292	0.985482				4.43147	4.05145	4.73475	4.47391	4.68077	3.691	5.49308		1.87799	2.15112	1.7714	1.98723	1.45022	1.95893	2.25669	1.76347
Figure 4S
	sham, scrLNA								sham, miR-27b-5p LNA								TAC, scrLNA								TAC, miR-27b-5 LNA
Col1a1	0.696309	0.778392	1.71293	0.626453	1.18591				1.74773	1.47882	1.20681	1.0984	1.21546				7.62787	7.77514	1.90136	18.4433	3.20078	5.12247	11.0351		3.80663	4.95255	6.63225	6.4807	2.71279	5.10388	4.12357	3.66639
Col3a1	0.731341	1.08119	1.19105	1.19956	0.796869				0.876709	1.02334	1.16149	0.944891	0.549012				5.28377	3.34059	8.13824	2.0918	2.63199	5.25931	3.58908		1.56066	1.70135	1.32303	1.76525	1.87835	2.14224	1.53866	1.68391
TGFb1	0.711536	0.987451	1.20949	0.926677	1.16485				0.946352	1.22207	1.19165	0.876098	0.567157				3.61816	3.77431	3.96809	4.04029	4.93658	3.71502	3.98949		2.48011	2.13748	1.6902	1.85205	1.28414	1.87729	2.33744	2.09265

## Sheet: Figure 5
Fig. 5A
	scrLNA					miR-27b-5p LNA
empty	1.00973	0.997292	1.01269	1.02984	0.995413	0.958805	1.10116	1.07209	0.927001	1.10971
HIF1α	1.82987	1.6296	1.70901	1.75219	1.48833	0.994859	1.19756	1.25034	1.09648	1.09922
Fig. 5B
	scrLNA					miR-27b-5p LNA
empty	0.9948	1.0076	0.7404	0.952	1.3052	1.1614	1.1038	1.1901	1.1326	1.2189
HIF1α	2.5333	2.6494	3.1881	2.472	2.7107	0.8564	0.7855	0.9983	0.7146	0.9274
Fig. 5C
	mock					miR-27b
Formate abundance	0.806248	0.903124	1.01044	0.96876	1.19375	1.86307	1.89015	2.01723	2.04431	2.27139
Fig. 5D
mock					miR-27b
0.983681	1.03172	1.01524	0.973979	0.995374	1.9948	1.52541	1.75535	1.95043	1.70496
Figure 5H
	empty, scrLNA					empty, miR-27b-5p LNA					HIF1αΔODD, scrLNA					HIF1αΔODD, miR-27b-5p LNA
[14C]glucose	0.718	0.972	1.159	0.837	1.314	1.037	0.868	0.988	1.028	1.02	2.921	2.501	2.201	2.602	3.198	0.334	0.716	0.875	0.939	0.96
[14C]serine	0.885	1.14	1.059	1.061	0.855	0.829	0.911	0.993	0.997	0.993	2.383	2.103	2.849	2.397	3.372	1.267	1.234	1.253	1.95	1.157
[14C]glycine	0.794	1.224	1.129	1.018	0.936	1.113	0.993	1.045	1.131	0.992	1.925	1.342	1.739	1.37	1.516	1.498	0.954	1.063	0.635	1.3
Figure 5I
	empty					miR-27b
[14C]glucose	0.76	1.129	0.926	1.035	1.148	4.751	5.371	5.674	5.166	5.985
[14C]serine	1.043	0.916	1.101	0.891	1.048	2.459	2.471	1.789	2.193	2.243
[14C]glycine	0.871	1.132	1.036	0.989	0.972	1.354	1.812	1.603	1.4	1.371

## Sheet: Figure 6
Figure 6A
	mock			miR-27b
miR-27b	0.649933	1.50642	0.843643	4.79317	5.01902	4.97025
Figure 6B
	DMSO_mock					DMSO_miR27b					Methotrexate					Pargyline					Clofibrate					Brinzolamide					Anagrelide					Cilostazol					Clofibric acid					Fenofibrate
Cell viability	96.014	98.0353	101.791	104.535	99.6243	71.8561	72.7839	63.4547	74.4203	73.8402	153.648	155.453	136.314	127.792	122.375	96.2297	145.703	81.9293	103.958	86.4794	116.453	121.291	75.7903	134.509	116.597	99.9854	65.6789	89.5129	69.2901	128.514	87.3461	88.0684	130.536	122.014	105.619	147.87	146.787	85.035	67.8456	68.4234	141.875	173.654	85.035	137.542	133.208	153.792	138.481	95.1463	116.958
Figure 6E
	Placebo											MTX
sham	4.06	3.92	3.91	4.32								3.86	3.42	3.85	3.66	3.41
TAC	7.01	9.75	8.78	6.41	7.62							5.78	4.71	5.58	6.74	6.43
Figure 6H
	sham+Placedo			sham+MTX			TAC+Placedo			TAC+MTX
Nppa	1.10831	0.939163	0.960725	1.07865	0.986275	1.81675	7.38881	4.40529	5.53578	2.09057	2.13635	2.13069
Nppb	0.946243	1.08695	0.972275	1.99412	0.932219	1.55292	5.14339	4.7143	7.05307	1.90143	2.33887	2.84778
Figure 6I
	sham+Placedo			sham+MTX			TAC+Placedo			TAC+MTX
miR-27b	1.0134	1.0051	0.981762	1.13681	0.604157	0.873491	1.62344	1.75962	1.44052	0.704528	0.703129	1.10434
[truncated: 121 more columns]

## Sheet: Figure S1
Figure S1A
	Hif1α f/f					Hif1α cKO
sham	57	49.1	57.2	47.3	53.4	52.7	64.3	39.9	49.2	52.8
TAC	45.7	37	38.1	45.4	33.9	58.1	67.7	67.7	61.6	55.9
Figure S1B
Vhl f/f	Vhl cKO
66.4	44.8
65.1	46.3
48.5	39.5
62.3	53
55.2	26.3
Figure S1C
Mock					T3
1.0547	0.987609	0.993108	0.959381	1.00521	1.72596	1.62864	1.68997	1.78425	1.86536
Figure S1D
	mock					T3
Aopep	1.10309	1.00315	0.86138	1.13213	0.90071	1.98342	1.86038	2.28808	2.1497	2.76377
Figure S1E
	mock					T3
miR-27b	0.953261	0.845379	1.03669	1.00023	1.16444	2.02405	1.91019	1.83285	2.05587	1.9619
mirR-23b	1.02748	1.06266	1.04671	0.870701	0.992445	0.937919	0.741005	0.884969	0.7481	1.02511
miR-24	1.08206	0.948596	1.03028	0.988771	0.95029	0.995085	1.10348	0.772438	0.939284	1.01765
Figure S1F
	mock					T3
miR-27b	1.05542	1.08856	0.855979	1.02335	0.976691	1.85242	1.92647	1.99716	1.63632	2.21111
mirR-23b	1.03234	0.886664	1.17149	1.00068	0.908823	0.943504	1.14459	1.32978	1.02623	0.651785
miR-24	0.976808	1.00474	0.938924	0.931049	1.14848	1.44972	0.729428	1.19366	0.957535	1.11007
Figure S1G
	mock + nsRNA			mock + shHif1α			T3 + nsRNA			T3 + shHif1α
Hif1α	1.0938	0.961154	0.945045	0.417386	0.433473	0.481291	1.42042	2.09809	2.05883	0.366482	0.316471	0.339338
miR-27b	1.14004	0.880141	0.979819	0.687448	0.362153	0.625694	1.87396	1.68709	2.80452	0.661764	0.815276	0.756001
Slc2a1	0.781481	1.23432	0.984204	0.806933	0.993564	1.57516	1.94845	3.38206	3.01963	0.975964	1.03509	0.950667
Vegfa	0.950247	1.22684	0.822911	0.5842	0.635434	0.623804	1.73035	2.0888	3.01376	1.01476	0.999592	0.853578

## Sheet: Figure S3
Figure S3B
	scrLNA			mirR-27b-5p LNA
empty	5.06	7.3	6.8	4.3	5	6.1
HIF1αΔODD	10.21	13.4	10.56	7.96	7.45	5.47
Figure S3D
mock	miR-27b	ATP5A1	miR-27b+ATP5A1
4.65	6.93	4.48	2.99
3.17	9.04	4.23	4.52
5.34	6.97	5.86	3.6
Figure S3F
	scrLNA						miR-27b-5p LNA
empty	2.98507	7.40741	6.55738	3.22581	5.47945		3.75	5	4.08163	5.40541	3.61446	7.20721
HIF1αΔODD	10	8.51064	14.2857	9.09091	16.2162	14.1176	4.83871	7.07071		5.88235	3.33333	3.84615
Figure S3H
mock	miR-27b	ATP5A1	miR-27b+ATP5A1
3.22581	12.5	5.81395	5.88235
4.7619	13.0952	9.85968	5.33333
7.89474	18.4615	6.66667	5.17241
5.88235	5.66038	3.57143	5.55556
4.7619	8	4.83871	5.71429
Figure S3I
	scrLNA				miR-27b-5p LNA
empty	0.994536	0.88983	1.07551	1.04012	1.36453	1.13631	0.912742	0.760878
HIF1αΔODD	1.57973	1.41927	1.46125	1.36911	0.833249	1.2943	1.22688	1.18548
Figure S3J
mock	miR-27b	ATP5A1	miR-27b+ATP5A1
1.17654	1.35133	1.2202	0.696846
1.13663	1.93725	0.573194	1.01696
0.635802	2.07575	1.14627	1.11093
1.05103	1.45622	0.930558	0.762777

## Sheet: Figure S5
Figure S5A
	scrLNA					miR-27b-5p LNA					ATP5A1
empty	36	35	29	33	32	33	28	28	33	34	35	30	25	36	33
HIF1αΔODD	21	25	24	23	26	29	40	27	38	35	31	35	23	29	30
Figure S5B
	scrLNA					miR-27b-5p LNA					ATP5A1
empty	46	46	55	67	56	50	45	55	71	62	38	55	58	61	61
HIF1αΔODD	84	89	93	80	72	53	55	76	70	53	42	43	62	68	44
Figure S5C
mock	miR-27b	ATP5A1	miR-27b+ATP5A1
31.9	17.9	35.9	29.1
33.3	25	53.8	34.7
33.6	27.3	28.6	30.7
35.1	21.9	38.6	25.8
38	24.7	29.8	37.3
Figure S5D
mock	miR-27b	ATP5A1	miR-27b+ATP5A1
57.2	78.2	50.4	47
53.8	75.8	52.7	59.1
59	81	60.9	57.5
60	69.9	49.5	54.9
58.7	76.6	70.2	45.5

## Sheet: Figure S6
Figure S6A
	scrLNA				miR-27b-5p LNA
mock	1.09358	0.947289	1.02954	0.92959	0.917888	1.19113	0.721804	0.986735
T3	1.91843	1.82471	1.42214	1.79006	0.960498	1.38089	1.09101	1.23674
Figure S6B
	scrLNA					miR-27b-5p LNA
mock	1.2062	1.0471	1.0071	0.7765	0.9631	0.9567	1.0399	0.7629	1.0758	0.8699
T3	4.5455	3.0318	3.0884	2.7196	4.0318	1.1369	1.1577	1.0377	1.2557	1.0575
Figure S6C
	scrLNA					miR-27b-5p LNA
mock	0.871	0.844	1.022	1.274	0.99	0.804	0.9067	1.182	1.149	1.271
T3	2.544	1.8032	2.373	2.69	2.48	1.061	1.324	1.586	1.199	1.288
Figure S6G
	mock, scrLNA					mock, miR-27b-5p LNA					T3, scrLNA					T3, miR-27b-5p LNA
[14C]glucose	0.882	1.081	1.008	1.097	0.932	1	0.928	0.881	0.993	0.992	1.578	1.881	1.877	1.637	1.326	0.374	0.748	0.609	0.824	0.675
[14C]serine	1.215	0.792	1.012	0.948	1.133	0.704	0.896	1.003	1.198	1.011	2.688	1.875	2.246	1.912	2.35	0.66	0.87	0.777	0.637	1.017
[14C]glycine	0.875	1.119	0.92	1.148	0.939	0.76	0.891	0.738	0.95	0.999	1.37	1.658	1.599	1.412	1.172	0.812	0.964	1.021	0.891	1.214

[truncated: 1 more sheets: Figure S8]
